# Supplementary material for: Expression Dynamics and Genetic Compensation of Cell Cycle Paralogues in Saccharomyces cerevisiae
Source: Cells. 2025 Mar 11;14(6):412. doi: 10.3390/cells14060412 (PMC11941160; doi:10.3390/cells14060412)
Supplement: Supplementary file 1 [file cells-14-00412-s001.zip]

Archive with 1 entries (1 files):
- cells-3503070-supplementary.pdf
